# Supplementary material for: Convergent Evolution of a Promiscuous 3-Hydroxypropionyl-CoA Dehydratase/Crotonyl-CoA Hydratase in Crenarchaeota and Thaumarchaeota
Source: mSphere. 2021 Jan 20;6(1):e01079-20. doi: 10.1128/mSphere.01079-20 (PMC7845616; doi:10.1128/mSphere.01079-20)
Supplement: TABLE S1 [file mSphere.01079-20-st001.xlsx]

## Sheet: Table S1
Table S1. Distribution of the known N. maritimus genes encoding enzymes of the HP/HB cycle in fully sequenced Thaumarchaeota as well as in several non-ammonium oxidizing (non-AOA) Thaumarchaeota (accroding to Fig. 1 of Ref. 1). The accession numbers or the sequences of the N. maritimus proteins used as a BLASTP query sequences are shown (Nmar_####).
					Acetyl-CoA/Propionyl-CoA carboxylase			3-Hydroxypropionyl-CoA synthetase (ADP-forming)	3-Hydroxypropionyl-CoA dehydratase/Crotonyl-CoA hydratase	Methylmalonyl-CoA epimerase	Methylmalonyl-CoA mutase		4-Hydroxybutyryl-CoA synthetase (ADP-forming)	4-Hydroxybutyryl-CoA dehydratase	(S)-3-Hydroxybutyryl-CoA dehydrogenase
				Nmar_	0272	0273	0274	1309	1308	0953	0954	0958	0206	0207	1028
	Genome ID	Assembly level	Taxonomy	Thaumarchaeota Genome Name
1	GCA_900248165.1	Complete	Nitrosocaldales	Candidatus Nitrosocaldus cavascurensis SCU2	0.65	0.58	0.37	0.61	0.57	0.54	0.66	0.66	no (38%)a	0.66	0.57
2	GCA_002906215.1	Complete	Nitrosocaldales	Candidatus Nitrosocaldus islandicus 3F	0.65	0.58	0.37	0.61	0.59	0.54	0.66	0.66	no (38%)a	0.66	0.57
3	GCA_000200715.1	Chromosome	Nitrosopumilales	Cenarchaeum symbiosum A	0.8	0.82	0.58	0.75	0.78	0.68	0.76	0.8	0.74	0.82	0.75
4	GCA_000204585.1	Chromosome	Nitrosopumilales	Candidatus Nitrosarchaeum limnium SFB1	0.88	0.86	0.71	0.84	0.92	0.92	0.87	0.86	0.89	0.91	0.85
5	GCA_002156965.1	Complete	Nitrosopumilales	Candidatus Nitrosomarinus catalina SPOT01	0.88	0.92	0.75	0.95	0.94	0.89	0.92	0.89	0.92	0.94	0.92
6	GCA_000812185.1	Complete	Nitrosopumilales	Candidatus Nitrosopelagicus brevis CN25	0.86	0.86	0.52	0.83	0.79	0.87	0.78	0.81	0.82	0.8	0.9
7	GCA_000299365.1	Complete	Nitrosopumilales	Candidatus Nitrosopumilus koreensis AR1	0.96	0.96	0.89	0.93	0.98	0.98	0.97	0.98	33%b	0.98	0.95
8	GCA_000299395.1	Complete	Nitrosopumilales	Candidatus Nitrosopumilus sediminis AR2	0.91	0.85	0.8	0.86	0.96	0.93	0.93	0.91	0.93	0.95	0.91
9	GCA_006740685.1	Complete	Nitrosopumilales	Candidatus Nitrosopumilus sp. SW	0.98	0.96	0.91	0.96	0.98	0.98	0.97	0.99	0.94	0.95	0.95
10	GCA_002787055.1	Complete	Nitrosopumilales	Candidatus Nitrosotenuis aquarius AQ6F	0.82	0.81	0.62	0.75	0.83	0.79	0.83	0.84	0.8	0.8	0.79
11	GCA_000955905.3	Complete	Nitrosopumilales	Candidatus Nitrosotenuis cloacae SAT1	0.81	0.81	0.61	0.74	0.85	0.78	0.82	0.81	0.79	0.81	0.78
12	GCA_013407275.1	Complete	Nitrosopumilales	Candidatus Nitrosotenuis sp. DW1	0.81	0.81	0.64	0.79	0.87	0.81	0.8	0.84	0.81	0.82	0.78
13	GCA_013407385.1	Complete	Nitrosopumilales	Nitrosarchaeum sp. AC2	0.88	0.85	0.69	0.85	0.92	0.88	0.87	0.85	0.88	0.93	0.84
14	GCA_000956175.1	Complete	Nitrosopumilales	Nitrosopumilus adriaticus NF5	0.92	0.92	0.86	0.87	0.98	0.94	0.95	0.91	0.95	0.95	0.93
15	GCA_013407145.1	Complete	Nitrosopumilales	Nitrosopumilus cobalaminigenes HCA1	0.9	0.86	0.81	0.86	0.96	0.91	0.92	0.91	0.93	0.95	0.91
16	GCA_000018465.1	Complete	Nitrosopumilales	Nitrosopumilus maritimus SCM1	1	1	1	1	1	1	1	1	1	1	1
17	GCA_013407165.1	Complete	Nitrosopumilales	Nitrosopumilus oxyclinae HCE1	0.9	0.87	0.78	0.86	0.97	0.92	0.93	0.89	0.93	0.95	0.91
18	GCA_000875775.1	Complete	Nitrosopumilales	Nitrosopumilus piranensis D3C	0.92	0.94	0.88	0.94	0.97	0.98	0.97	0.98	0.96	0.97	0.93
19	GCA_014075315.1	Chromosome	Nitrosopumilales	Nitrosopumilus sp. MH-Pat-all_metabat2_16	0.89	0.9	0.76	0.85	0.95	0.88	0.91	0.89	0.93	0.95	0.91
20	GCA_013407185.1	Complete	Nitrosopumilales	Nitrosopumilus ureiphilus PS0	0.92	0.86	0.77	0.86	0.94	0.95	0.94	0.91	0.95	0.95	0.91
21	GCA_001870125.1	Complete	Nitrososphaerales	Candidatus Nitrosocosmicus exaquare G61	0.66	0.61	0.41	0.61	0.48	0.52	46%c	43%c	0.62	0.74	0.56
22	GCA_900696045.1	Complete	Nitrososphaerales	Candidatus Nitrosocosmicus franklandus NFRAN1	0.67	0.62	0.41	0.61	0.49	0.52	0.65	0.68	0.62	0.76	0.54
23	GCA_000802205.2	Complete	Nitrososphaerales	Candidatus Nitrosocosmicus oleophilus MY3	0.66	0.61	0.38	0.6	0.48	0.49	45%c	0.64	0.61	0.75	0.57
24	GCA_000730285.1	Complete	Nitrososphaerales	Candidatus Nitrososphaera evergladensis SR1	0.69	0.61	0.45	0.63	0.49	0.54	0.67	0.68	0.63	0.76	0.64
25	GCA_000303155.1	Complete	Nitrososphaerales	Candidatus Nitrososphaera gargensis Ga9.2	0.68	0.61	0.44	0.62	0.51	0.53	0.66	0.67	0.63	0.76	0.62
26	GCA_000698785.1	Complete	Nitrososphaerales	Nitrososphaera viennensis EN76	0.7	0.6	0.45	0.63	0.49	0.54	0.67	0.68	0.63	0.75	0.64
27	GCA_900065925.1	Complete	Nitrosotaleales	Candidatus Nitrosotalea devanaterra	0.77	0.71	0.53	0.75	0.68	0.68	0.72	0.73	0.77	0.8	0.75
28	GCA_900177045.1	Chromosome	Nitrosotaleales	Candidatus Nitrosotalea okcheonensis NCS1	0.77	0.7	0.54	0.75	0.69	0.66	0.73	0.76	0.76	0.79	0.74
29	GCA_000270325.1	Complete	Thaumarchaeota	Candidatus Caldiarchaeum subterraneum	no (38%)d	no	no	no (33%)	no (37%)	no	0.53	0.53	no (26%)	no	0.47
30	IMG_2786546491	Contig	Non-AOA Thaumarchaeota from marine water	Thaumarchaeota archaeon SAT139	no	no (27%)	no	no	no (39%)	no	0.52	64%	no	no	0.37
31	IMG_2786546485	Contig	Non-AOA Thaumarchaeota from marine water	Thaumarchaeota archaeon SP3992	no	no (26%)	no	no	no (40%)	no	51%	65%	no	no	0.35
32	GCA_002508305.1	Scaffold	Non-AOA Thaumarchaeota from marine water	Thaumarchaeota archaeon UBA201	no	no (26%)	no	no	no (40%)	no	0.51	0.65	no	no	0.35
33	GCA_002495905.1	Scaffold	Non-AOA Thaumarchaeota from marine water	Thaumarchaeota archaeon UBA223	no	no (26%)	no	no	no (40%)	no	0.51	0.65	no	no	0.35
34	IMG_2718217684	Scaffold	Non-AOA Thaumarchaeota from soils	Thaumarchaeota YP1_bin3	0.55	0.48	0.44	no (35%)	no (46%)	no (27%)	48%	60%	no (32%)	no (23%)	0.41
35	IMG_2558309099	Scaffold	Non-AOA Thaumarchaeota from soils	Thaumarchaeota Fn1	no	no (31%)	no	no (35%)	no (43%)	no (24%)	51%	64%	no (35%)	no	0.41
36	GCA_003164815.1	Scaffold	Non-AOA Thaumarchaeota from soils	Thaumarchaeota archaeon bog_1369	no	no (33%)	no	no	no (36%)	no (30%)	0.51	0.62	no	no	0.44
37	GCA_003139715.1	Scaffold	Non-AOA Thaumarchaeota from soils	Thaumarchaeota archaeon bog_1367	no	no (33%)	no	no	no (46%)	no (27%)	0.51	0.62	no	no	0.44
38	GCA_003135575.1	Scaffold	Non-AOA Thaumarchaeota from soils	Thaumarchaeota archaeon palsa_1368	no	no (33%)	no	no	no (46%)	no	0.51	0.59	no	no	0.42
39	IMG_2519899514	Scaffold	Non-AOA Thaumarchaeota from hot springs	Thaumarchaeota archaeon BS4 (Beowulf)	0.58	0.49	0.29	no (35%)	no (45%)	no	53%	65%	no (36%)	no (23%)	0.4
40	IMG_2263082000	Scaffold	Non-AOA Thaumarchaeota from hot springs	Thaumarchaeota archaeon DS1 (Dragon)	no	no	no	no (34%)	no (37%)	no	55%	52%	no (32%)	no	0.41
41	GCA_002499005.1	Contig	Non-AOA Thaumarchaeota from hot springs	Thaumarchaeota archaeon UBA164	no	no	no	no (36%)	no (37%)	no	no	no (32%)	no (33%)	no	0.35
	green	identity value >50%
	light green	the homologous protein is present even if identity value <50%
	yellow	there is no homolog
Notes
a	The absence of 4-hydroxybutyryl-CoA synthetase gene in the genomes of Candidatus Nitrosocaldus spp. does not mean their incapibility to grow autotrophically, as these archaea may possess a promiscuous 3-hydroxypropionyl-CoA/4-hydroxybutyryl-CoA synthetase or a non-homologous protein involved in 4-hydroxybutyrate activation.
b	with BLASTP, a protein with 33% of identity was found; with TBLASTN: 95%, possibly frame shift (?)
c	highly símilar to the bacterial enzyme (Myxococcales); Nmar_0954 is homologous to its N-terminal, Nmar_0958 to its C-terminal
d	function of this protein is unknown; probably not a subunit of a biotin-dependent carboxylase
References
1. Abby SS, Kerou M, Schleper C. 2020. Ancestral reconstructions decipher major adaptations of ammonia-oxidizing archaea upon radiation into moderate terrestrial and marine environments. mBio 11:e02371-20. doi: 10.1128/mBio.02371-20.
