# Supplementary material for: Convergent Evolution of a Promiscuous 3-Hydroxypropionyl-CoA Dehydratase/Crotonyl-CoA Hydratase in Crenarchaeota and Thaumarchaeota
Source: mSphere. 2021 Jan 20;6(1):e01079-20. doi: 10.1128/mSphere.01079-20 (PMC7845616; doi:10.1128/mSphere.01079-20)
Supplement: TABLE S3 [file mSphere.01079-20-st003.xlsx]

## Sheet: Table S3
Table S3. The GenBank accession numbers or protein sequences used for the construction of the phylogenetic tree shown in the Fig. 3.
Organism	GenBank accession numbers or protein sequences
Nitrosopumilus maritimus SCM1	ABX13204.1
Candidatus Nitrosopumilus koreensis AR1	AFS81339.1
Candidatus Nitrosopumilus sediminis AR2	AFS83243.1
Cenarchaeum symbiosum A	ABK76811.1
Candidatus Nitrososphaera gargensis Ga9-2	AFU59128.1
Candidatus Nitrososphaera evergladensis SR1	AIF84265.1
Nitrososphaera viennensis EN76	AIC15052.1
Acidianus hospitalis W1	AEE93979.1
Metallosphaera sedula DSM 5348	A4YI89.1
Metallosphaera cuprina Ar-4	AEB94394.1
Sulfurisphaera tokodaii 7	BAK54609.1
Sulfolobus acidocaldarius DSM 639	AAY80944.1
Halalkalicoccus jeotgali DSM 18796	ADJ16160.1
Nakamurella multipartita DSM 44233	WP_015746199.1
Rubrobacter xylanophilus DSM 9941	WP_011563366.1
Rubrobacter xylanophilus DSM 9941	WP_011565309.1
Odoribacter splanchnicus DSM 20712	WP_013613329.1
Porphyromonas asaccharolytica DSM 20707	WP_013760118.1
Cellulophaga baltica NN016038	AIY12799.1
Riemerella anatipestifer RA-CH-1	WP_014937505.1
Cellulophaga algicola DSM 14237	WP_013550497.1
Polaribacter sp. MED152	WP_015481634.1
Flavobacteriaceae bacterium 3519-10	WP_012781789.1
Riemerella anatipestifer DSM 15868	WP_004916537.1
Elizabethkingia anophelis Ag1	WP_009086885.1
Flavobacterium columnare ATCC 49512	WP_014165973.1
Sphaerobacter thermophilus DSM 20745	WP_012871307.1
Thermomicrobium roseum DSM 5159	WP_012641455.1
Acidaminococcus intestini RyC-MR95	WP_009016124.1
Acidaminococcus fermentans DSM 20731	WP_012938819.1
Bacillus sp. JS	WP_014664153.1
Geobacillus sp. Y4.1MC1	WP_013400705.1
Parageobacillus thermoglucosidasius C56-YS93	WP_013876844.1
Geobacillus sp. WCH70	WP_015864017.1
Parageobacillus sp. NUB3621	WP_043904924.1
Desulfosporosinus acidiphilus DSM 22704	WP_014827831.1
Clostridium novyi NT	WP_011722927.1
Syntrophothermus lipocalidus DSM 12680	WP_013176238.1
Clostridioides difficile 630	WP_011861082.1
Syntrophomonas wolfei Goettingen G311	WP_011640216.1
Clostridium cellulovorans 743B	WP_010075765.1
Clostridium bornimense M2/40	WP_044037326.1
Desulfosporosinus acidiphilus SJ4	WP_014828482.1
Clostridium acetobutylicum ATCC 824	WP_010965999.1
Clostridium perfringens 13	WP_003467423.1
Desulfosporosinus meridiei DSM 13257	WP_014903822.1
Pelotomaculum thermopropionicum SI	BAF58696.1
Acetoanaerobium sticklandii DSM 519	WP_013361345.1
Clostridium tetani Massachusetts E88	WP_011100554.1
Desulfitobacterium metallireducens DSM 15288	WP_006715316.1
Dethiobacter alkaliphilus AHT1	WP_008519125.1
Desulfofundulus kuznetsovii DSM 6115	AEG14411.1
Syntrophomonas wolfei Goettingen G311	WP_011641417.1
Desulfosporosinus orientis DSM 765	WP_014186167.1
Clostridium kluyveri DSM 555	WP_011989023.1
Desulfotomaculum reducens MI-1	WP_011878119.1
Clostridium saccharoperbutylacetonicum N1-4(HMT)	WP_015390577.1
Anaerostipes hadrus SSC/2	CBL38051.1
Desulfallas gibsoniae DSM 7213	WP_006522553.1
Desulfitobacterium metallireducens DSM 15288	WP_006715479.1
Oscillibacter valericigenes Sjm18-20	WP_014117498.1
Desulfitobacterium dehalogenans ATCC 51507	WP_014794137.1
Clostridioides difficile 630	WP_011860959.1
Desulfofundulus kuznetsovii DSM 6115	AEG14817.1
Desulfosporosinus orientis DSM 765	WP_014185312.1
Clostridium beijerinckii NCIMB 8052	WP_012058263.1
Desulfitobacterium hafniense Y51	WP_005816058.1
Desulfofundulus kuznetsovii DSM 6115	AEG16430.1
Desulfotomaculum reducens MI-1	WP_011876787.1
Syntrophomonas wolfei Goettingen G311	WP_011641326.1
Clostridium pasteurianum NRRL B-598	WP_011967671.1
Desulfofarcimen acetoxidans DSM 771	WP_015757271.1
Clostridium pasteurianum NRRL B-598	WP_023976944.1
Anaerostipes hadrus SSC/2	CBL38546.1
Butyrivibrio proteoclasticus B316	WP_013281873.1
Clostridium perfringens 13	WP_003466021.1
Oscillibacter valericigenes Sjm18-20	BAL00084.1
Oscillibacter valericigenes Sjm18-20	WP_014119862.1
Syntrophothermus lipocalidus DSM 12680	WP_013176341.1
Desulfallas gibsoniae DSM 7213	WP_006523470.1
Desulfallas gibsoniae DSM 7213	WP_006521850.1
Syntrophomonas wolfei Goettingen G311	WP_011640887.1
Desulfitobacterium dichloroeliminans LMG P-21439	WP_015262406.1
Lachnoclostridium cf. saccharolyticum K10	CBK78809.1
Coprococcus catus GD/7	CBK81335.1
Clostridium beijerinckii NCIMB 8052	WP_012060700.1
Clostridium pasteurianum BC1	WP_015614716.1
Filifactor alocis ATCC 35896	WP_014262743.1
Clostridium tetani Massachusetts E88	WP_011098777.1
Faecalibacterium prausnitzii SL3/3	CBL03045.1
Desulfallas gibsoniae DSM 7213	WP_006522709.1
Desulfitobacterium dehalogenans ATCC 51507	WP_014793651.1
Alkaliphilus oremlandii OhILAs	WP_012158046.1
Coprococcus sp. ART55/1	CBK84011.1
Desulfosporosinus acidiphilus DSM 22704	WP_014825768.1
Coprococcus catus GD/7	CBK79054.1
Desulfosporosinus orientis DSM 765	WP_014183346.1
Desulfosporosinus orientis DSM 765	WP_014183710.1
Desulfosporosinus orientis DSM 765	WP_014184892.1
Desulfofundulus kuznetsovii DSM 6115	AEG13964.1
Carnobacterium sp. 17-4	WP_013711783.1
Natranaerobius thermophilus JW/NM-WN-LF	WP_012448314.1
Pelosinus fermentans JBW45	WP_007957159.1
Pelosinus sp. UFO1	WP_038672356.1
Pelosinus fermentans JBW45	WP_007957186.1
Caldanaerobacter subterraneus tengcongensis MB4T	WP_011024967.1
Thermoanaerobacterium thermosaccharolyticum DSM 571	WP_013298137.1
Carboxydothermus hydrogenoformans Z-2901	ABB15921.1
Carboxydothermus hydrogenoformans Z-2901	ABB14662.1
Thermoanaerobacter wiegelii Rt8.B1	AEM78072.1
Anaerococcus prevotii DSM 20548	WP_015778275.1
Ilyobacter polytropus DSM 2926	WP_013389302.1
Fusobacterium nucleatum nucleatum ATCC 25586	WP_005901833.1
Fusobacterium nucleatum vincentii 3_1_36A2	WP_005914126.1
Fusobacterium nucleatum subsp. animalis 4_8	WP_005909236.1
Ilyobacter polytropus DSM 2926	WP_013386736.1
Ignavibacterium album JCM 16511	WP_014561090.1
Bdellovibrio exovorus JSS	WP_015469802.1
Desulfatibacillum aliphaticivorans AK-01	WP_015948829.1
Desulfobulbus propionicus DSM 2032	ADW16907.1
Desulfatibacillum aliphaticivorans AK-01	WP_015948094.1
Geobacter metallireducens GS-15	WP_004514032.1
Geobacter pickeringii G13	WP_039742544.1
Geobacter bemidjiensis Bem	WP_012529893.1
Geobacter sp. M21	WP_015838050.1
Geoalkalibacter subterraneus Red1	WP_040199351.1
Geobacter uraniireducens Rf4	WP_011939880.1
Geobacter daltonii FRC-32	WP_012645346.1
Haliangium ochraceum DSM 14365	WP_012828878.1
Desulfomonile tiedjei DSM 6799	WP_014813117.1
Syntrophus aciditrophicus SB	ABC77794.1
Brachyspira pilosicoli B2904	WP_014936529.1
Brachyspira hyodysenteriae WA1	WP_012669667.1
Brachyspira murdochii DSM 12563	WP_013112758.1
Brachyspira intermedia PWS/A	WP_014488327.1
Candidatus Nitrosocaldus cavascurensis SCU2	WP_103286732.1
Candidatus Nitrosarchaeum limnium SFB1	EGG42023.1
Candidatus Nitrosomarinus catalina SPOT01	WP_086907199.1
Candidatus Nitrosopelagicus brevis CN25	AJA92198.1
Candidatus Nitrosopumilus sp. SW	WP_141977776.1
Candidatus Nitrosotenuis aquarius AQ6F	WP_100181742.1
Candidatus Nitrosotenuis cloacae SAT1	WP_048187252.1
Candidatus Nitrosotenuis sp. DW1	WP_042685516.1
Nitrosarchaeum sp. AC2	WP_007551148.1
Nitrosopumilus adriaticus NF5	WP_048115637.1
Nitrosopumilus cobalaminigenes HCA1	WP_179360429.1
Nitrosopumilus oxyclinae HCE1	WP_179362335.1
Nitrosopumilus piranensis D3C	WP_148702947.1
Nitrosopumilus sp. MH-Pat-all_metabat2_16	QMU53733.1
Nitrosopumilus ureiphilus PS0	WP_179371204.1
Candidatus Nitrosocosmicus exaquare G61	WP_148688035.1
Candidatus Nitrosocosmicus franklandus NFRAN1	WP_134484421.1
Candidatus Nitrosocosmicus oleophilus MY3	ALI35105.1
Candidatus Nitrosotalea devanaterra	WP_148694383.1
Candidatus Nitrosotalea okcheonensis NCS1	WP_157927512.1
Candidatus Caldiarchaeum subterraneum	BAJ46931.1
Thaumarchaeota archaeon SAT139	IMG_2787370919
Thaumarchaeota archaeon SP3992	IMG_2787363887
Thaumarchaeota YP1_bin3	IMG_2718465561
Thaumarchaeota Fn1	IMG_2558669875
Thaumarchaeota archaeon BS4 (Beowulf)	IMG_2519955202
Thaumarchaeota archaeon DS1 (Dragon)	IMG_2263082095
Thaumarchaeota archaeon bog_1369	PLUF01000051.1 MADRWGIDRIVAALREKQSLYGPEYAPDPLLEEMARSGSLGAATRKGFYDYSTSEKRLEELILRKAPPLAWVSLNRPHRLNTITPKMTEELEAAARDLAADGSIRVVILAGEGEKAFSAGADLTSFGFSSPVKAFDASRRMYEVFTLFETMPKPVIAAINGFAFGGGCELALACDFRLASESSQIGLTETSLGIIPGAGGTQRLLKLVGLAKAREMIYLGSRLSAGEALKAGLVDRVFANADFRSGVEEFANRLAKRAPLSLRFSKQALNVATQSPPNQGQYFEAGAFAMLLSTQDASEGITSFLSKKEPDFKGE
Thaumarchaeota archaeon bog_1367	PLFZ01000077.1 MEYQTIGISREGPVAVLTLNRPEALNAMNSAMARDLRQSLESLSKDDSVRCLVITGSGKGFCAGADIREMAGLTSTEVARAGSLLSIWETVGKYPKPIVAALSGFALGGGLELAMCCDIIIAAQGTKLGQPEINIGIIPGGGGTQRLTRAVGRYKAMEMILTGSTITAEEAASAGLVSRVVPAAQHLQEAMKVAQTIASKAPMAVRLAKQAVSSAEDGTLSDGLRHEKQLFLLLFSSKDKDEGMKAFLEKRPPVFTGE
Thaumarchaeota archaeon palsa_1368	PLCG01000064.1 MVEYQTISVVVEKPIATVKLSRPDALNALNAKMAHELVVALDSLDADDSVRCVVLTGSDKVFCAGADVKEMAQLSAAEISMADHLRPVWERVWRFRKPIIAALSGYALGGGLELAMCCDIIVASEGTKLGQPEVNIGIIPGGGGTQRLTRAVGKYKAMEMILTGGMMSADEAKAHGLVNRVVPTGRYLEEATKLASEIASKAPLAVRSAKQAIAGSQERGLSEGIELERRLFYELFGSEDRKEGMSAFLEKRKPNFSGR
Thaumarchaeota archaeon UBA164	DAJU01000010.1 MNRISTAKAIKDGVSDAGLVIEAVPEDYKIKVSVLSEAEKWAPEDAILATNTSNMLVSELAEPLKLKERFLGLHFFNPPVVMKLVEVIRGQHTSDNVYEVAYELVKGLGKVPVRVKDSVGFIVNRILAPELLYLCMLVDSGKVVPAEVDTFFRSQGMPMGLYELMDFVGLDVVYDSLKYYAEKLSPEYGKCKKIEEMVSSGLLGKKSGRGFYEWEGGKAKIPPAQPTEKVSLLDVMAIQVNEASKLLEAGIASPDDIETAVKLGLNLPFGPITVAKSVPAKDIKEKLEAISRELGCAIFEPTSSIKEGKLRELIEGRPVQEKKEVAQGPVVMKRVSERVVRVEINRPKLNLISPQVVEELERVVDQLASDRETWVVIISGAGEN…
